# Supplementary material for: Inhibition of In Vitro Infection of Hepatitis B Virus by Human Breastmilk
Source: Nutrients. 2022 Apr 8;14(8):1561. doi: 10.3390/nu14081561 (PMC9031155; doi:10.3390/nu14081561)
Supplement: Supplementary file 1 [file nutrients-14-01561-s001.zip]

Archive with 1 entries (1 files):
- nutrients-1627130-supplementary.pdf
